# Supplementary material for: Transcriptome-Wide Analysis of Botrytis elliptica Responsive microRNAs and Their Targets in Lilium Regale Wilson by High-Throughput Sequencing and Degradome Analysis
Source: Front Plant Sci. 2017 May 18;8:753. doi: 10.3389/fpls.2017.00753 (PMC5435993; doi:10.3389/fpls.2017.00753)
Supplement: Supplementary Table S1 — Abundance of conserved miRNAs from three libraries in lily. [file Table1.XLSX]

## Sheet: Sheet1
Supplementary Table S1. Abundance of conserved miRNAs from three libraries in lily
miR family	miR name	miR sequence	len	miRNA raw count			miRNA norm count			ratio(6h/0h)	log2(6h/0h)	p-value(6h/0h)	ratio(24h/0h)	log2(24h/0h)	p-value(24h/0h)	Expression level	No. of mapped miRNA	mirIDs
				BE0h	BE6h	BE24h	BE0h	BE6h	BE24h
lre-miR156	lre-miR156a	TGACAGAAGAGAGTGAGCAC	20	136	180	165	247.946	126.87	121.548	0.511684	-0.966674	0.56684	0.49022	-1.0285	1.8515e-14	middle	2	sbi-MIR156c,mdm-MIR156b,
	lre-miR156b	TTGACAGAAGATAGAGAGCAC	21	3.1	0.411111	2.21111	5.65172	0.289765	1.62883	0.0512703	-4.28573	0.0394639	0.2882	-1.79486	0.107134	low	81	mtr-MIR156e,mtr-MIR156f,mtr-MIR156h,gma-MIR156m,gma-MIR156c,gma-MIR156j,gma-MIR156e,gma-MIR156l,gma-MIR156g,gma-MIR156d,gma-MIR156i,ptc-MIR156h,ptc-MIR156i,ptc-MIR156j,ptc-MIR156g,ath-MIR157b,ath-MIR157c,ath-MIR157a,ath-MIR157d,stu-MIR156b,stu-MIR156a,stu-MIR156c,stu-MIR156d,mdm-MIR156ab,mdm-MIR156ac,aly-MIR157c,aly-MIR157a,aly-MIR157b,aly-MIR157d,ppe-MIR156h,ppe-MIR156g,ppe-MIR156i,vvi-MIR156f,v…
lre-miR158	lre-miR158	TCCCAAATGTAGACAAAGCA	20	5.5	0	0	10.0272	0.01	0.01	0.000997283	-9.96971	0.00940099	0.000997283	-9.96971	0.0798609	middle	3	aly-MIR158a,ath-MIR158a,aly-MIR158b,
lre-miR159	lre-miR159a	TTTGGATTGAAGGGAGCTCTA	21	2031.5	4877.5	3068	3703.7	3437.83	2260.06	0.928216	-0.107468	0.222893	0.610217	-0.712606	0.195759	high	76	osa-MIR159f,osa-MIR159b,osa-MIR159a,osa-MIR159d,osa-MIR159e,osa-MIR159c,bdi-MIR159b,bdi-MIR159,sof-MIR159b,sof-MIR159d,sof-MIR159a,sof-MIR159c,sof-MIR159e,zma-MIR159k,zma-MIR159j,zma-MIR159f,zma-MIR159a,zma-MIR159b,zma-MIR159h,zma-MIR159d,zma-MIR159i,zma-MIR159c,zma-MIR159g,hvu-MIR159a,hvu-MIR159b,tae-MIR159b,tae-MIR159a,sbi-MIR159a,sbi-MIR159b,ssp-MIR159a,far-MIR159,mtr-MIR159a,gma-MIR159e,gma-M…
	lre-miR159b	TTTGGATTGAAGGGAGCTCTACCG	24	2	3	1	3.64627	2.1145	0.736656	0.579909	-0.786102	0.396718	0.20203	-2.30736	0.627277	low	1	csi-MIR159,
	lre-miR159c	TTTGGATTGAAGGGAGCTT	19	0	1.61905	0.642857	0.01	1.14116	0.473564	114.116	6.83436	4.47299e-25	47.3564	5.56549	1.8515e-14	low	3	zma-MIR159b,zma-MIR159j,zma-MIR159k,
	lre-miR159d	TTTGGATTGAAGGGAGCTCTTT	22	2	7.61905	0.392857	3.64627	5.37017	0.2894	1.47278	0.558546	0.00389774	0.0793689	-3.65528	0.160246	low	2	aly-MIR159b,aly-MIR159a,
	lre-miR159e	TTTGGATTGAAGGGAGCTCTATT	23	1	7.33333	2	1.82314	5.16879	1.47331	2.83511	1.5034	9.65114e-05	0.80812	-0.307359	0.00055303	low	1	lus-MIR159b,
lre-miR160	lre-miR160	GCGTGCGAGGAGCCAAGCATA	21	2	3	16	3.64627	2.1145	11.7865	0.579909	-0.786102	0.222893	3.23248	1.69264	0.0839183	middle	71	mes-MIR160c,osa-MIR160d,bdi-MIR160a,tae-MIR160,ptc-MIR160d,ptc-MIR160a,ptc-MIR160b,ptc-MIR160c,ath-MIR160a,stu-MIR160b,mdm-MIR160e,aly-MIR160a,ppe-MIR160b,vvi-MIR160c,vvi-MIR160e,nta-MIR160d,nta-MIR160c,mes-MIR160a,mes-MIR160d,mes-MIR160h,lus-MIR160f,lus-MIR160e,lus-MIR160h,cme-MIR160a,bna-MIR160a,cpa-MIR160b,cpa-MIR160c,rco-MIR160b,csi-MIR160,bra-MIR160a,
lre-miR162	lre-miR162	TCGATAAACCTCTGCATCCGG	21	269	432	467	490.424	304.489	344.018	0.620869	-0.687639	0.747154	0.701472	-0.511543	0.0497917	middle	40	bdi-MIR162,osa-MIR162a,osa-MIR162b,zma-MIR162,sbi-MIR162,mtr-MIR162,gma-MIR162c,gma-MIR162a,gma-MIR162b,ptc-MIR162b,ptc-MIR162a,ath-MIR162b,ath-MIR162a,stu-MIR162b,stu-MIR162a,mdm-MIR162a,mdm-MIR162b,aly-MIR162a,aly-MIR162b,ppe-MIR162,vvi-MIR162,nta-MIR162a,nta-MIR162b,mes-MIR162,lus-MIR162a,lus-MIR162b,cme-MIR162,bna-MIR162a,tcc-MIR162,cpa-MIR162a,ghr-MIR162a,rco-MIR162,csi-MIR162,sly-MIR162,vun…
lre-miR164	lre-miR164	TGGAGAAGCAGGGCACGTGCA	21	62	30	24	113.034	21.145	17.6797	0.187067	-2.41837	0.710527	0.15641	-2.67659	0.605492	middle	94	csi-MIR164,osa-MIR164f,osa-MIR164b,osa-MIR164a,osa-MIR164d,osa-MIR164c,osa-MIR164e,bdi-MIR164a,bdi-MIR164b,bdi-MIR164e,bdi-MIR164c,zma-MIR164g,zma-MIR164a,zma-MIR164c,zma-MIR164d,zma-MIR164b,zma-MIR164f,zma-MIR164h,tae-MIR164,sbi-MIR164e,sbi-MIR164a,sbi-MIR164d,sbi-MIR164b,mtr-MIR164c,mtr-MIR164a,mtr-MIR164b,gma-MIR164e,gma-MIR164j,gma-MIR164f,gma-MIR164h,gma-MIR164c,gma-MIR164i,gma-MIR164g,gma-M…
lre-miR166	lre-miR166a	TCGGACCAGGCTTCATTCCCC	21	8911	55688.5	36697.5	16246	39251.2	27033.4	2.41606	1.27266	3.41992e-26	1.66401	0.734663	1.40963e-20	high	241	osa-MIR166g,osa-MIR166h,osa-MIR166b,osa-MIR166i,osa-MIR166e,osa-MIR166a,osa-MIR166c,osa-MIR166j,osa-MIR166f,osa-MIR166m,osa-MIR166d,osa-MIR166l,osa-MIR166k,bdi-MIR166f,bdi-MIR166a,bdi-MIR166c,bdi-MIR166d,bdi-MIR166b,bdi-MIR166e,bdi-MIR166i,bdi-MIR166h,zma-MIR166m,zma-MIR166l,zma-MIR166b,zma-MIR166e,zma-MIR166f,zma-MIR166h,zma-MIR166a,zma-MIR166d,zma-MIR166c,zma-MIR166g,zma-MIR166i,zma-MIR166n,zma…
	lre-miR166b	GGAATGTTGTCTGGCTCG	18	163	150.5	110	297.171	106.078	81.0321	0.356958	-1.48617	1.20521e-43	0.356958	-1.48617	1.20521e-43	middle	41	bdi-MIR166e,osa-MIR166a,osa-MIR166e,osa-MIR166h,osa-MIR166b,osa-MIR166l,osa-MIR166k,osa-MIR166d,bdi-MIR166c,bdi-MIR166b,zma-MIR166b,zma-MIR166d,zma-MIR166m,zma-MIR166e,zma-MIR166j,zma-MIR166a,zma-MIR166c,mtr-MIR166e,mtr-MIR166g,gma-MIR166j,gma-MIR166h,gma-MIR166b,gma-MIR166a,gma-MIR166c,gma-MIR166l,gma-MIR166u,gma-MIR166n,gma-MIR166m,gma-MIR166o,gma-MIR166q,stu-MIR166c,stu-MIR166a,aly-MIR166b,aly…
	lre-miR166c	TCTCGGACCAGGCTTCATTCC	21	83	525.5	273.5	151.32	370.391	201.475	2.44773	1.29144	0.222896	1.33145	0.412998	0.108635	middle	228	osa-MIR166g,osa-MIR166b,osa-MIR166a,osa-MIR166f,osa-MIR166d,osa-MIR166i,osa-MIR166e,osa-MIR166c,osa-MIR166j,osa-MIR166h,osa-MIR166m,bdi-MIR166c,bdi-MIR166b,bdi-MIR166e,bdi-MIR166f,bdi-MIR166i,bdi-MIR166a,bdi-MIR166d,zma-MIR166b,zma-MIR166e,zma-MIR166l,zma-MIR166a,zma-MIR166d,zma-MIR166c,zma-MIR166i,zma-MIR166m,zma-MIR166f,zma-MIR166h,zma-MIR166g,hvu-MIR166b,hvu-MIR166c,hvu-MIR166a,sbi-MIR166h,sbi…
	lre-miR166d	GGAATGCTGTCTGGTTCAAGG	21	2	3.5	6	3.64627	2.46692	4.41993	0.67656	-0.56371	3.54446e-102	1.21218	0.277603	1.24184e-124	low	228	osa-MIR166g,osa-MIR166b,osa-MIR166a,osa-MIR166f,osa-MIR166d,osa-MIR166i,osa-MIR166e,osa-MIR166c,osa-MIR166j,osa-MIR166h,osa-MIR166m,bdi-MIR166c,bdi-MIR166b,bdi-MIR166e,bdi-MIR166f,bdi-MIR166i,bdi-MIR166a,bdi-MIR166d,zma-MIR166b,zma-MIR166e,zma-MIR166l,zma-MIR166a,zma-MIR166d,zma-MIR166c,zma-MIR166i,zma-MIR166m,zma-MIR166f,zma-MIR166h,zma-MIR166g,hvu-MIR166b,hvu-MIR166c,hvu-MIR166a,sbi-MIR166h,sbi…
	lre-miR166e	TCGGACCAGGCTTCACCCCCC	21	4.5	19.5	19	8.20411	13.7443	13.9965	1.67529	0.744413	0.222893	1.70603	0.770643	0.0839183	middle	41	bdi-MIR166e,osa-MIR166a,osa-MIR166e,osa-MIR166h,osa-MIR166b,osa-MIR166l,osa-MIR166k,osa-MIR166d,bdi-MIR166c,bdi-MIR166b,zma-MIR166b,zma-MIR166d,zma-MIR166m,zma-MIR166e,zma-MIR166j,zma-MIR166a,zma-MIR166c,mtr-MIR166e,mtr-MIR166g,gma-MIR166j,gma-MIR166h,gma-MIR166b,gma-MIR166a,gma-MIR166c,gma-MIR166l,gma-MIR166u,gma-MIR166n,gma-MIR166m,gma-MIR166o,gma-MIR166q,stu-MIR166c,stu-MIR166a,aly-MIR166b,aly…
	lre-miR166f	TTGGACCAGGCTTGATTTCCC	21	0	0	3	0.01	0.01	2.20997	1	0	0.830229	220.997	7.78788	0.394282	low	1	mes-MIR166i,
	lre-miR166g	TCGGATTAGGCTTCATTCCTC	21	0	1	2	0.01	0.704835	1.47331	70.4835	6.13921	3.23185e-44	147.331	7.20292	1.0996e-35	low	1	osa-MIR166i,
	lre-miR166h	TCGGACCAGGCTTCATTCCTTT	22	0	6	5	0.01	4.22901	3.68328	422.901	8.72418	0	368.328	8.52485	0	low	2	ppt-MIR166m,ptc-MIR166p,
lre-miR167	lre-miR167a	TGAAGCTGCCAGCATGATCTGA	22	1596.5	2777	1950	2910.64	1957.33	1436.48	0.672474	-0.57245	1.77676e-183	0.493527	-1.0188	0.50152	high	145	bdi-MIR167d,osa-MIR167g,osa-MIR167h,osa-MIR167f,osa-MIR167d,osa-MIR167j,osa-MIR167c,osa-MIR167e,osa-MIR167a,osa-MIR167i,osa-MIR167b,bdi-MIR167e,bdi-MIR167c,bdi-MIR167a,bdi-MIR167b,sof-MIR167a,sof-MIR167b,zma-MIR167e,zma-MIR167f,zma-MIR167j,zma-MIR167d,zma-MIR167h,zma-MIR167i,zma-MIR167b,zma-MIR167g,zma-MIR167c,zma-MIR167a,tae-MIR167a,sbi-MIR167e,sbi-MIR167g,sbi-MIR167f,sbi-MIR167h,sbi-MIR167d,sbi…
	lre-miR167b	TCATGCTCTGACAGCCTCACC	21	3.7	4.8	8.8	6.7456	3.38321	6.48257	0.501543	-0.995555	4.50613e-07	0.961007	-0.0573812	0.108635	low	1	aly-MIR167b,
lre-miR168	lre-miR168a	TCGCTTGGTGCAGGTCGGGAA	21	260	409	785	474.015	288.278	578.275	0.608161	-0.717475	3.73055e-36	1.21995	0.286822	0.162453	middle	43	lus-MIR168a,osa-MIR168a,bdi-MIR168,sof-MIR168a,sof-MIR168b,zma-MIR168a,zma-MIR168b,hvu-MIR168,sbi-MIR168,ssp-MIR168a,mtr-MIR168b,mtr-MIR168c,mtr-MIR168a,gma-MIR168a,gma-MIR168b,ptc-MIR168a,ptc-MIR168b,ath-MIR168a,ath-MIR168b,mdm-MIR168b,mdm-MIR168a,aly-MIR168b,aly-MIR168a,ppe-MIR168,vvi-MIR168,nta-MIR168d,nta-MIR168e,nta-MIR168a,nta-MIR168c,nta-MIR168b,mes-MIR168a,lus-MIR168b,cme-MIR168,bna-MIR16…
	lre-miR168b	CCTGCCTTGCGCCAACTGAAT	21	175	489	803	319.049	344.664	591.535	1.08029	0.111415	0.157223	1.85406	0.890686	0.127282	middle	43	lus-MIR168a,osa-MIR168a,bdi-MIR168,sof-MIR168a,sof-MIR168b,zma-MIR168a,zma-MIR168b,hvu-MIR168,sbi-MIR168,ssp-MIR168a,mtr-MIR168b,mtr-MIR168c,mtr-MIR168a,gma-MIR168a,gma-MIR168b,ptc-MIR168a,ptc-MIR168b,ath-MIR168a,ath-MIR168b,mdm-MIR168b,mdm-MIR168a,aly-MIR168b,aly-MIR168a,ppe-MIR168,vvi-MIR168,nta-MIR168d,nta-MIR168e,nta-MIR168a,nta-MIR168c,nta-MIR168b,mes-MIR168a,lus-MIR168b,cme-MIR168,bna-MIR16…
	lre-miR168c	ACTGCCTTGCATCAACTGAAT	21	0	2	0	0.01	1.40967	0.01	140.967	7.13921	0.0587417	1	0	0.782959	low	1	sly-MIR168a,
lre-miR169	lre-miR169	TAGCCAAGGACGACTCGCCTA	21	0.5	1	4	0.911568	0.704835	2.94662	0.773212	-0.371065	1.77676e-183	3.23248	1.69264	7.42654e-158	low	1	ptc-MIR169u,
lre-miR171	lre-miR171a	TTGAGCCGCGTCAATATCTCC	21	18.5	9	9	33.728	6.34351	6.6299	0.188079	-2.41059	3.73055e-36	0.19657	-2.34689	0.162453	middle	9	ctr-MIR171,gma-MIR171p,gma-MIR171n,gma-MIR171m,gma-MIR171t,stu-MIR171b,mdm-MIR171b,mdm-MIR171a,ppe-MIR171h,
	lre-miR171b	TGATTGAGCCGTGCCAATATC	21	4	2	2.5	7.29254	1.40967	1.84164	0.193303	-2.37106	1.17512e-05	0.252537	-1.98543	8.04665e-14	low	5	gma-MIR171j,stu-MIR171a,aly-MIR171a,aly-MIR171a,
lre-miR172	lre-miR172	AGAATCTTGATGATGCTGCAA	21	4	5	8	7.29254	3.52417	5.89325	0.483257	-1.04914	0.127083	0.80812	-0.307359	0.782959	low	123	nta-MIR172e,osa-MIR172d,osa-MIR172d,osa-MIR172a,osa-MIR172a,osa-MIR172b,osa-MIR172b,bdi-MIR172a,bdi-MIR172a,bdi-MIR172b,bdi-MIR172b,zma-MIR172d,zma-MIR172d,zma-MIR172a,zma-MIR172a,zma-MIR172c,zma-MIR172c,zma-MIR172b,zma-MIR172b,zma-MIR172e,zma-MIR172e,sbi-MIR172d,sbi-MIR172d,sbi-MIR172c,sbi-MIR172c,sbi-MIR172a,sbi-MIR172a,sbi-MIR172b,sbi-MIR172b,egu-MIR172a,egu-MIR172a,egu-MIR172b,egu-MIR172b,egu…
lre-miR319	lre-miR319	TTTGGACTGAAGGGAGCTCCT	21	1	37.2857	23.1429	1.82314	26.2803	17.0483	14.4149	3.84949	0.000162513	9.3511	3.22514	0.627277	middle	54	csi-MIR319,mtr-MIR319c,mtr-MIR319a,gma-MIR319l,ptc-MIR319e,ptc-MIR319h,ptc-MIR319b,ath-MIR319c,ath-MIR319a,ath-MIR159c,stu-MIR319b,stu-MIR319,aly-MIR319d,aly-MIR319c,aly-MIR159c,aly-MIR319a,ppe-MIR319a,vvi-MIR319e,vvi-MIR319g,mes-MIR319f,mes-MIR319a,mes-MIR319e,lus-MIR319b,lus-MIR159b,cme-MIR319d,cme-MIR319b,tcc-MIR319,cpa-MIR319,rco-MIR319d,cca-MIR319,
lre-miR390	lre-miR390	AAGCTCAGGAGGGATAGCGCC	21	2.1	0.411111	0.711111	3.82859	0.289765	0.523844	0.0756847	-3.72385	6.26838e-09	0.136824	-2.8696	4.67025e-06	low	58	cpa-MIR390a,osa-MIR390,bdi-MIR390a,zma-MIR390b,zma-MIR390a,sbi-MIR390,mtr-MIR390,gma-MIR390c,gma-MIR390g,gma-MIR390a,gma-MIR390f,gma-MIR390e,ptc-MIR390a,ptc-MIR390b,ptc-MIR390d,ptc-MIR390c,ath-MIR390a,ath-MIR390b,mdm-MIR390c,mdm-MIR390d,mdm-MIR390a,mdm-MIR390e,mdm-MIR390b,aly-MIR390a,aly-MIR390b,ppe-MIR390,vvi-MIR390,nta-MIR390b,nta-MIR390c,lus-MIR390c,lus-MIR390a,lus-MIR390b,lus-MIR390d,cme-MIR3…
lre-miR393	lre-miR393a	TCCAAAGGGATCGCATTGATTT	22	1	14	16	1.82314	9.86769	11.7865	5.41248	2.43629	0.127083	6.46496	2.69264	0.782959	middle	60	mes-MIR393c,osa-MIR393b,osa-MIR393a,bdi-MIR393b,bdi-MIR393a,zma-MIR393c,zma-MIR393a,zma-MIR393b,sbi-MIR393b,sbi-MIR393a,mtr-MIR393a,mtr-MIR393b,gma-MIR393j,gma-MIR393i,gma-MIR393h,gma-MIR393k,gma-MIR393g,gma-MIR393c,gma-MIR393e,gma-MIR393a,gma-MIR393d,gma-MIR393f,ptc-MIR393c,ptc-MIR393a,ptc-MIR393b,ath-MIR393b,ath-MIR393a,stu-MIR393,mdm-MIR393b,mdm-MIR393a,aly-MIR393b,aly-MIR393a,ppe-MIR393b,ppe-…
	lre-miR393b	TCCAAAGGGATCGCATTGATC	21	1	2	2	1.82314	1.40967	1.47331	0.773212	-0.371065	0.00807585	0.80812	-0.307359	0.0942307	low	8	gma-MIR393a,mtr-MIR393b,gma-MIR393g,gma-MIR393c,gma-MIR393e,gma-MIR393d,gma-MIR393f,
lre-miR395	lre-miR395	TGAAGTGTTTGAAGGAACTCC	21	0	1	1.5	0.01	0.704835	1.10498	70.4835	6.13921	0.157384	110.498	6.78788	0.605492	low	1	cca-MIR395c,
lre-miR396	lre-miR396a	TTCCACGGCTTTCTTGAACTG	21	1607	3672	2938	2929.78	2588.15	2164.29	0.883396	-0.178868	0.157384	0.738723	-0.436895	2.66157e-51	high	105	osa-MIR396b,osa-MIR396a,osa-MIR396c,bdi-MIR396c,bdi-MIR396d,bdi-MIR396e,sof-MIR396,zma-MIR396a,zma-MIR396b,zma-MIR396e,zma-MIR396f,sbi-MIR396b,sbi-MIR396a,sbi-MIR396c,ssp-MIR396,mtr-MIR396b,mtr-MIR396a,mtr-MIR396c,gma-MIR396i,gma-MIR396e,gma-MIR396a,gma-MIR396h,gma-MIR396c,gma-MIR396g,gma-MIR396b,gma-MIR396f,gma-MIR396d,gma-MIR396k,gma-MIR396j,ptc-MIR396b,ptc-MIR396a,ptc-MIR396d,ptc-MIR396c,ptc-M…
	lre-miR396b	GTTCAATAAAGCTGTGGGAAA	21	35	124	98	63.8098	87.3995	72.1923	1.36969	0.453849	0.762258	1.13137	0.178067	0.107137	middle	105	osa-MIR396b,osa-MIR396a,osa-MIR396c,bdi-MIR396c,bdi-MIR396d,bdi-MIR396e,sof-MIR396,zma-MIR396a,zma-MIR396b,zma-MIR396e,zma-MIR396f,sbi-MIR396b,sbi-MIR396a,sbi-MIR396c,ssp-MIR396,mtr-MIR396b,mtr-MIR396a,mtr-MIR396c,gma-MIR396i,gma-MIR396e,gma-MIR396a,gma-MIR396h,gma-MIR396c,gma-MIR396g,gma-MIR396b,gma-MIR396f,gma-MIR396d,gma-MIR396k,gma-MIR396j,ptc-MIR396b,ptc-MIR396a,ptc-MIR396d,ptc-MIR396c,ptc-M…
	lre-miR396c	TTCCACGGCTTTCTTGAACTGT	22	22.8333	73.1667	30.8333	41.6283	51.5704	22.7136	1.23883	0.30898	0.0247683	0.545628	-0.87401	0.195759	middle	63	mdm-MIR396f,osa-MIR396c,bdi-MIR396e,zma-MIR396e,zma-MIR396f,sbi-MIR396c,mtr-MIR396a,gma-MIR396c,gma-MIR396g,gma-MIR396b,gma-MIR396f,gma-MIR396d,gma-MIR396k,ptc-MIR396f,ptc-MIR396g,ptc-MIR396d,ptc-MIR396c,ptc-MIR396e,ath-MIR396b,stu-MIR396,mdm-MIR396g,mdm-MIR396e,mdm-MIR396c,mdm-MIR396d,aly-MIR396b,ppe-MIR396b,vvi-MIR396c,vvi-MIR396b,vvi-MIR396a,nta-MIR396c,nta-MIR396b,mes-MIR396e,mes-MIR396d,mes-…
	lre-miR396d	CACAGCTTTCTTGAACTG	18	1	3	3	1.82314	2.1145	2.20997	1.15982	0.213898	0.52133	1.21218	0.277603	1.8515e-14	low	44	osa-MIR396b,osa-MIR396a,bdi-MIR396c,bdi-MIR396d,sof-MIR396,zma-MIR396a,zma-MIR396b,sbi-MIR396a,sbi-MIR396b,ssp-MIR396,mtr-MIR396b,gma-MIR396i,gma-MIR396e,gma-MIR396a,gma-MIR396h,ptc-MIR396b,ptc-MIR396a,ath-MIR396a,mdm-MIR396b,aly-MIR396a,vvi-MIR396d,vvi-MIR396c,nta-MIR396a,mes-MIR396a,mes-MIR396b,lus-MIR396c,lus-MIR396a,cme-MIR396b,tcc-MIR396b,tcc-MIR396a,cpa-MIR396,ghr-MIR396b,ghr-MIR396a,lja-MI…
	lre-miR396e	TTCCACAGCTTTCTTGAATTTT	22	1	2.33333	0.0666667	1.82314	1.64461	0.0491104	0.90208	-0.148672	0.000162513	0.0269373	-5.21425	0.00097319	low	1	aqc-MIR396b,
lre-miR397	lre-miR397	TTGAGTGCAGCGTTGATGAGT	21	0	6.5	7	0.01	4.58143	5.15659	458.143	8.83965	0.566841	515.659	9.01027	0.605492	low	1	mes-MIR397,ppt-MIR1030c,ppt-MIR1030c,
lre-miR399	lre-miR399a	TGCCAAAGGAGACTTGCCCTG	21	8	40	18	14.5851	28.1934	13.2598	1.93303	0.950863	0.141573	0.909134	-0.137434	0.014784	middle	63	osa-MIR399a,osa-MIR399c,osa-MIR399b,osa-MIR399d,osa-MIR399h,bdi-MIR399b,zma-MIR399a,zma-MIR399j,zma-MIR399h,zma-MIR399e,zma-MIR399i,zma-MIR399c,sbi-MIR399a,sbi-MIR399h,sbi-MIR399d,sbi-MIR399c,sbi-MIR399i,sbi-MIR399j,mtr-MIR399c,mtr-MIR399i,mtr-MIR399h,mtr-MIR399l,gma-MIR399b,gma-MIR399a,gma-MIR399h,gma-MIR399c,ptc-MIR399f,ptc-MIR399g,ath-MIR399a,ath-MIR399c,ath-MIR399b,mdm-MIR399i,mdm-MIR399a,mdm…
	lre-miR399b	TGCCGAAGGAGAATTGCCCTG	21	8	70	42	14.5851	49.3384	30.9395	3.3828	1.75822	0.00718431	2.12131	1.08496	0.0543887	middle	63	bdi-MIR399b,osa-MIR399b,osa-MIR399a,osa-MIR399c,osa-MIR399d,zma-MIR399a,zma-MIR399h,zma-MIR399c,zma-MIR399e,zma-MIR399i,zma-MIR399j,zma-MIR399b,tae-MIR399,sbi-MIR399c,sbi-MIR399j,sbi-MIR399a,sbi-MIR399h,sbi-MIR399d,sbi-MIR399i,mtr-MIR399l,gma-MIR399b,gma-MIR399c,gma-MIR399h,gma-MIR399a,ptc-MIR399f,ptc-MIR399g,ath-MIR399c,ath-MIR399b,mdm-MIR399c,mdm-MIR399b,mdm-MIR399a,mdm-MIR399j,mdm-MIR399i,aly-…
lre-miR403	lre-miR403	TTAGATTCACGCACAAACTCG	21	3	5	1	5.46941	3.52417	0.736656	0.644343	-0.634099	1.98053e-94	0.134687	-2.89232	0.107134	low	31	aly-MIR403a,ptc-MIR403b,ptc-MIR403a,ptc-MIR403c,ath-MIR403,mdm-MIR403a,mdm-MIR403b,ppe-MIR403,vvi-MIR403d,vvi-MIR403b,vvi-MIR403a,vvi-MIR403c,vvi-MIR403f,vvi-MIR403e,mes-MIR403b,mes-MIR403a,bna-MIR403,tcc-MIR403b,tcc-MIR403a,rco-MIR403b,rco-MIR403a,csi-MIR403,htu-MIR403d,htu-MIR403b,htu-MIR403e,htu-MIR403c,htu-MIR403a,har-MIR403a,hpe-MIR403a,
lre-miR408	lre-miR408	TGCACTGCCTCTTCCCTGGCT	21	1.25	17.5833	32.5	2.27892	12.3933	23.9413	5.43826	2.44314	0.50622	10.5056	3.39308	3.09115e-05	middle	39	gma-MIR408c,osa-MIR408,bdi-MIR408,sof-MIR408d,sof-MIR408b,sof-MIR408a,sof-MIR408c,sof-MIR408e,zma-MIR408a,zma-MIR408b,tae-MIR408,sbi-MIR408,ssp-MIR408a,ssp-MIR408d,mtr-MIR408,gma-MIR408a,gma-MIR408b,gma-MIR408d,ptc-MIR408,ath-MIR408,stu-MIR408b,stu-MIR408a,mdm-MIR408a,aly-MIR408,vvi-MIR408,nta-MIR408,mes-MIR408,lus-MIR408a,cme-MIR408,cpa-MIR408,rco-MIR408,csi-MIR408,cca-MIR408,ahy-MIR408,vun-MIR4…
lre-miR472	lre-miR472	TTTTCCCAACTCCACCCATCCC	22	10	9	9	18.2314	6.34351	6.6299	0.347945	-1.52307	0.651577	0.363654	-1.45936	0.0154418	middle	4	ptc-MIR472a,ptc-MIR472b,mes-MIR482,ghr-MIR482b,
lre-miR482	lre-miR482	TCTTGCCTACTCCTCCCATTCC	22	0	2	0	0.01	1.40967	0.01	140.967	7.13921	0.651577	1	0	0.223145	low	1	ptc-MIR482a,
lre-miR827	lre-miR827	TTAGATGACCATCAACGAACT	21	7	40.5	35.5	12.762	28.5458	26.1513	2.23679	1.16143	0.343038	2.04916	1.03503	0.00592149	middle	11	mdm-MIR827,osa-MIR827,bdi-MIR827,zma-MIR827,ssp-MIR827,ath-MIR827,aly-MIR827,ghr-MIR827c,ghr-MIR827a,ghr-MIR827b,csi-MIR827,
lre-miR858	lre-miR858	TTCGTTGTCTGTTCGACCTTG	21	0	2	1	0.01	1.40967	0.736656	140.967	7.13921	0.164445	73.6656	6.20292	0.0644032	low	4	aly-MIR858,ath-MIR858b,ath-MIR858a,mdm-MIR858,
lre-miR894	lre-miR894	CGTTTCACGTCAGGTTCACCA	21	2584.5	6062	4292	4711.89	4272.71	3161.73	0.906792	-0.141156	0.640459	0.67101	-0.575595	0.57203	high	1	ppt-MIR894,
lre-miR1425	lre-miR1425	TAGGATTCAATCCTTGCTGCT	21	1	1	4	1.82314	0.704835	2.94662	0.386606	-1.37106	0.00718431	1.61624	0.692641	0.0543887	low	1	osa-MIR1425,
lre-miR1447	lre-miR1447	CAGAATTGCAGTGCCTTGATC	21	3	2	1	5.46941	1.40967	0.736656	0.257737	-1.95603	0.332955	0.134687	-2.89232	0.107134	low	1	ptc-MIR1447,
lre-miR1448	lre-miR1448	TCTTTCCAACGCCTCCCATACC	22	5	3.5	4	9.11568	2.46692	2.94662	0.270624	-1.88564	0.0583267	0.323248	-1.62929	3.09115e-05	low	1	ptc-MIR1448,
lre-miR1511	lre-miR1511	ACCTGGCTCCGATACCA	17	0.5	0.5	4.33333	0.911568	0.352417	3.19218	0.386606	-1.37106	0.000569103	3.50185	1.80812	0.0154418	low	1	ppe-MIR1511,
lre-miR1862	lre-miR1862	ACTAGATTTGTTTATTT	17	1	0	0	1.82	0.01	0.01	0.00549451	-7.50779	0.00549451	-7.50779	1	0	low	1	osa-MIR1862e,
lre-miR1883	lre-miR1883	CCTGTGACGGGCCGAGAATGGAACC	25	1	0	2	1.82314	0.01	1.47331	0.00548505	-7.51028	0.157384	0.80812	-0.307359	0.605492	low	2	osa-MIR1883a,osa-MIR1883b,
lre-miR2118	lre-miR2118a	TTGCCGATACCACCCATTCC	20	1	0	3	1.82314	0.01	2.20997	0.00548505	-7.51028	1.48126e-07	1.21218	0.277603	0.816897	low	5	gma-MIR2118b,gma-MIR2118a,vun-MIR2118,gso-MIR2218,pvu-MIR2118,
	lre-miR2118b	TTCCCAATGCCTCTCATGCC	20	3	8	2	5.46941	5.63868	1.47331	1.03095	0.0439729	0.119294	0.269373	-1.89232	0.0334765	low	2	osa-MIR2118e,osa-MIR2118r,
lre-miR2275	lre-miR2275	TTCAATTTCCTCTAATATC	19	1	0	0	1.82	0.01	0.01	0.00549451	-7.50779	0.00549451	-7.50779	1	0	low	2	zma-MIR2275b,zma-MIR2275c,
lre-miR2929	lre-miR2929	TCTCAAGGGTGTTTGTG	17	0	3	0	0.01	2.1145	0.01	211.45	7.72418	9.88455e-20	1	0	0.00491157	low	1	osa-MIR2929,
lre-miR5054	lre-miR5054	CCCCACGGTGGGCGCCA	17	20	14	52	36.4627	9.86769	38.3061	0.270624	-1.88564	1.48126e-07	1.05056	0.0711522	0.816897	middle	1	bdi-MIR5054,ppt-MIR1030c,ppt-MIR1030c,
lre-miR5059	lre-miR5059	CCTGGGCAGCAACACCA	17	5	9	31	9.11568	6.34351	22.8363	0.695891	-0.523068	0.00162927	2.50517	1.32491	9.83346e-05	middle	1	bdi-MIR5059,
lre-miR5072	lre-miR5072	TCCCCAGCAGAGTCGCCA	18	76	77	146	138.558	54.2723	107.552	0.391693	-1.35221	0.00249136	0.77622	-0.365462	0.480325	middle	1	osa-MIR5072,
lre-miR5077	lre-miR5077	GTTCACGTCGGGTTCACCA	19	0.5	1	2	0.911568	0.704835	1.47331	0.773212	-0.371065	8.06289e-18	1.61624	0.692641	6.13672e-41	low	1	osa-MIR5077,
lre-miR5139	lre-miR5139	TCGAAACCTGGCTCTGATACCA	22	34.5	74.5	40.3333	62.8982	52.5102	29.7118	0.834845	-0.260421	0.00162927	0.472379	-1.08198	9.83346e-05	middle	2	rgl-MIR5139,cpa-MIR8155,
lre-miR5368	lre-miR5368a	CTGGGATTGGCTTTGGGCC	19	113.5	333	336.5	206.926	234.71	247.885	1.13427	0.181765	0.281995	1.19794	0.260555	0.480325	middle	1	gma-MIR5368,
	lre-miR5368b	GAGATACCACTCTGGAAGAGC	21	6516	23408.5	15436.5	11879.6	16499.1	11371.4	1.38887	0.473909	0.0359968	0.957224	-0.0630722	7.19192e-17	high	1	gma-MIR5368,
lre-miR5538	lre-miR5538	CTACTGAACTCAATCACTTGCT	22	0	2	0	0.01	1.40967	0.01	140.967	7.13921	4.13447e-20	1	0	0.504045	low	1	osa-MIR5538,
lre-miR5568	lre-miR5568	CTTTTCTAGATATATAG	17	0	4	0	0.01	2.81934	0.01	281.934	8.13921	8.58358e-19	1	0	1.30443e-09	low	1	sbi-MIR5568d,
lre-miR6173	lre-miR6173	TAGCCGTAAACGATGGATACT	21	90	283	525	164.082	199.468	386.744	1.21566	0.281741	0.0845419	2.35702	1.23696	7.19192e-17	middle	1	hbr-MIR6173,
lre-miR6300	lre-miR6300	GTCGTTGTAGTATAGTGGTGAGT	23	127	188	374	231.538	132.509	275.509	0.572298	-0.80516	0.272968	1.18991	0.25085	0.107625	middle	1	gma-MIR6300,
lre-miR6478	lre-miR6478	CCGACCTTAGCTCAGTTGGT	20	92	115	446	167.728	81.056	328.548	0.483257	-1.04914	8.58358e-19	1.95881	0.969979	1.30443e-09	middle	1	ptc-MIR6478,
lre-miR7782	lre-miR7782	AACCTGCTCTGATACCA	17	2	2	5	3.64627	1.40967	3.68328	0.386606	-1.37106	1.59476e-142	1.01015	0.0145687	1.97879e-120	low	1	bdi-MIR7782,
