# Supplementary material for: Transcriptome-Wide Analysis of Botrytis elliptica Responsive microRNAs and Their Targets in Lilium Regale Wilson by High-Throughput Sequencing and Degradome Analysis
Source: Front Plant Sci. 2017 May 18;8:753. doi: 10.3389/fpls.2017.00753 (PMC5435993; doi:10.3389/fpls.2017.00753)
Supplement: Supplementary Table S2 — Identification and expression analysis of novel miRNAs in lily. [file Table2.XLSX]

## Sheet: Sheet1
Supplementary Table S2. Abundance of novel miRNA families in lily.
miR name	miR sequence	len	genome ID	strand	start	end	genome sequence	type	SS	hairpinLen	CG%	dG	MFEI	miRNA raw count			miRNA norm count			log2(6h/0h)	log2(24h/0h)
														BE0h	BE6h	BE24h	BE0h	BE6h	BE24h
miRn1	ATTCTGAAATTGTACATATCC	21	Conting11848	+	168	453	atcactgtttttaccattcattggcatcccattgagctccttaataccttctgggctgcctcttcATTCTGAAATTGTACATATCCttaactttttgattggccattgttatccgttacaactgaaagaacgttaccatagcagacaaaaccttctttcctgcaaggttgtaactgatgacaacggccaatcaaaaggttatggATATGTACAATTTCAGTATGaataggccgcccagaaagctattaaggaactcattggaatgctcatgaatggtaaaaaggtt	5'	...(((.((((((((((((((..((((.(((.((((.(((((((((.(((((((((.((((.(((((.((((((((((((((((((.(((((((((((((((((.((((((((.((((((((((((((((.(((..............))).)))))))......))))))))).)))))))).))))))))))))))))).)))))))))))))))))).))))).)))).)))))))).).))))))))).)))).))).))))..))))))))))))))))).	282	38.8	-156.8	1.43306	1	3	2	0.91	1.76	1.1	0.95	0.28
			Conting65830	-	156	408	ttatagcatcccattgagttccttaataatttctaggctgcctcttcATTCTGAAATTGTACATATCCttatccttttgactggccgttgttatccgttacaactgaaagaatgttaccatagcagataaaaccttctttcctgcaaggttataactgatgtcaacgaccaatcaaAAGGATATGGATATTTACAATTtcagtatgaataggcagcccaaaaagctattaaggaactcattggaatgctaatg	5'	...((((((.(((.((((((((((((((.(((...((((((((.(((((.(((((((((((.((((((.(((((((((((.(((.(((((..(((.((((.(((((((((((.(((..............))).)))))))......)))).)))).)))..))))).))).))))))))))).)))))).))))))))))).))))).))))))))...)))..)))))))))))))).))).))))))...	247	36	-117.4	1.32029
miRn1*	ATATGTACAATTCCAGTATG	20	Conting11848	+	168	453	atcactgtttttaccattcattggcatcccattgagctccttaataccttctgggctgcctcttcATTCTGAAATTGTACATATCCttaactttttgattggccattgttatccgttacaactgaaagaacgttaccatagcagacaaaaccttctttcctgcaaggttgtaactgatgacaacggccaatcaaaaggttatggATATGTACAATTTCAGTATGaataggccgcccagaaagctattaaggaactcattggaatgctcatgaatggtaaaaaggtt	3'	...(((.((((((((((((((..((((.(((.((((.(((((((((.(((((((((.((((.(((((.((((((((((((((((((.(((((((((((((((((.((((((((.((((((((((((((((.(((..............))).)))))))......))))))))).)))))))).))))))))))))))))).)))))))))))))))))).))))).)))).)))))))).).))))))))).)))).))).))))..))))))))))))))))).	282	38.8	-156.8	1.43306	0	0	2	0.01	0.01	1.47	1	7.2
miRn2	AAAATGTAGTACTAGCACCTA	21	Conting9153	-	458	754	ctaagaaaatgtgatagttccacgtaaaagggcaatgcttcatgagatggtgatagttccacatttttctactatgAAAATGTAGCACTAGCACCTActggtgtatgggaaaatgttttttgtttgcaattggacacggattttgatttaaagttattttatgcccctgaagggaacagaggatttgttggggcaattttctttgattccgcaaattcatgttcaatttcaaataataagctcctaaactttttcgatacactaataTGTGGTAGTGCAATATTTTCAtagtagaaa	5'	.....((((((((...((.((........))))...(((((((......)))).)))..))))))))((((((((((((((((.((((((.(((.((.((((((((.((((((.((((.(((((((.(((((((((.((((((.((.((((((........((((((.......((((((...)))))))))))).....)))))).))...)))))).))))))))).))))))).))))........)))))).)))))))).)).))).)))))).))))))))))))))))..	228	34.3	-96.5	1.23395	49	357	200	89.33	251.27	146.96	1.49	0.72
			Conting15872	-	391	775	atggaaagggaaacatgatcttgatcgaaagcttacgaatacaaatgtcagttatttttctttctggtgatagtttcacatttttctactatgaaaacatgatagttccacatagaagggcaatgcttcatgagatggtgatagttccacatttttctactatgAAAATGTAGCACTAGCACCTActggtgtatgggaaaatgtttaTTATTTGCAATTGGACACGGATtttgatttaaagttattttatgcccctgaagagaacagaggatttgttggggcaattttctttgattcagcaaattcatgttcaatttcaaataataagctcctaaacttttttgatacactaatatgtggtagtgcaatattttcatagtagaaa	5'	..((((((..(((..((((.(((.(((........)))...)))..))))....)))..)))))).(((......((((..(((((......)))))(((((.((((((........)))....)))))))).....))))......)))...((((((((((((((((((.((((((.(((.((.((((((((((((....((((((((((((.(((((((((.(((((((((.((((((........((((((.......((((((...)))))))))))).....)))))).)))..)))))).))))))))).))))))))))))))))...........)))))))).)).))).)))))).))))))))))))))))))	232	32.7	-117.9	1.5541
miRn2*	CGTGGTAGTGCAATATTTTCA	21	Conting9153	-	458	754	ctaagaaaatgtgatagttccacgtaaaagggcaatgcttcatgagatggtgatagttccacatttttctactatgAAAATGTAGCACTAGCACCTActggtgtatgggaaaatgttttttgtttgcaattggacacggattttgatttaaagttattttatgcccctgaagggaacagaggatttgttggggcaattttctttgattccgcaaattcatgttcaatttcaaataataagctcctaaactttttcgatacactaataTGTGGTAGTGCAATATTTTCAtagtagaaa	3'	.....((((((((...((.((........))))...(((((((......)))).)))..))))))))((((((((((((((((.((((((.(((.((.((((((((.((((((.((((.(((((((.(((((((((.((((((.((.((((((........((((((.......((((((...)))))))))))).....)))))).))...)))))).))))))))).))))))).))))........)))))).)))))))).)).))).)))))).))))))))))))))))..	228	34.3	-96.5	1.23395	0	1	1	0.01	0.7	0.74	6.14	6.2
miRn3	TGAGAGTAGAGAGCCAAGTGA	21	Conting12394	+	503	709	ttggagaggtcaacgaaactcatttcgaggtgcttagtgattTGAGAGTAGAGAGCCAAGTGAatttggtgatggtggtggtaaggtcgacgaaattctactcgatgacataactcacctcatctgtctagatctcacctccgacaacctgcacactctaaccgccgacaaagtcACCTGGCTCTCTACTCTCAAAtcactgcagca	5'	((((((((..........)))..)))))..((((((((((((((((((((((((((((.((((..((((((.(((.(((((((..((((.......((((..((((((...........))))).)..)))).........))))....))).)))))))..)))))).....)))).)))))))))))))))))))))))).))))	177	47.3	-79.2	0.945999	15	92	68	26.44	64.49	49.72	1.29	0.91
miRn3*	ACCTGGCTTTCTACTCTCAAA	21	Conting12394	+	503	709	ttggagaggtcaacgaaactcatttcgaggtgcttagtgattTGAGAGTAGAGAGCCAAGTGAatttggtgatggtggtggtaaggtcgacgaaattctactcgatgacataactcacctcatctgtctagatctcacctccgacaacctgcacactctaaccgccgacaaagtcACCTGGCTCTCTACTCTCAAAtcactgcagca	3'	((((((((..........)))..)))))..((((((((((((((((((((((((((((.((((..((((((.(((.(((((((..((((.......((((..((((((...........))))).)..)))).........))))....))).)))))))..)))))).....)))).)))))))))))))))))))))))).))))	177	47.3	-79.2	0.945999	4	11	11	6.38	7.4	7.73	0.21	0.28
miRn4	TGCACTTCCTCCTCCTTTTCT	21	Conting78068	+	231	322	cacagAAAGGGATGAGGCAGGGCATGaggtgaggcgagcaacacgaccaagtgttgcctcctttcccaTGCACTTCCTCCTCCTTTTCTttt	3'	...(((((((((.((((.((((((((.((..(((...(((((((......)))))))..)))..))))))).))))))).)))))))))...	86	53.3	-46.5	1.01444	3	24	5	5.47	16.92	3.68	1.63	-0.57
miRn4*	AAAGGGATGAGGCAGGGCATG	21	Conting78068	+	231	322	cacagAAAGGGATGAGGCAGGGCATGaggtgaggcgagcaacacgaccaagtgttgcctcctttcccaTGCACTTCCTCCTCCTTTTCTttt	5'	...(((((((((.((((.((((((((.((..(((...(((((((......)))))))..)))..))))))).))))))).)))))))))...	86	53.3	-46.5	1.01444	1	5	6	1.82	3.52	4.42	0.95	1.28
miRn5	TGTTGCCTCAAACTTGTTGCC	21	Conting78512	+	38	183	tgcgtttctcagaaggaggCAGCAAGGATGAGGTAGCAACTGCataacttgctggaaaatcactggtgaagtgacactacctaagattttcttgcaagttatgcggcTGTTGCCTCAAACTTGTTGCCtctcgctgctagaactag	3'	...((((..(((..((((((((((((..((((((((((.(((((((((((((..(((((((...((((.........))))...)))))))..))))))))))))).))))))))))..))))))))))))..)))...))))...	140	46.6	-79.1	1.21245	2	1	2	3.65	0.7	1.47	-2.37	-1.31
miRn5*	CAGCAAGGATGAGGTAGCAACTGC	24	Conting78512	+	38	183	tgcgtttctcagaaggaggCAGCAAGGATGAGGTAGCAACTGCataacttgctggaaaatcactggtgaagtgacactacctaagattttcttgcaagttatgcggcTGTTGCCTCAAACTTGTTGCCtctcgctgctagaactag	5'	...((((..(((..((((((((((((..((((((((((.(((((((((((((..(((((((...((((.........))))...)))))))..))))))))))))).))))))))))..))))))))))))..)))...))))...	140	46.6	-79.1	1.21245	0	1	1	0.01	0.7	0.74	6.14	6.2
miRn6	TTGGATGGGTGGAGATCGTGA	21	Conting10220	-	222	474	tgttccttacaatgctccacttattcagttttcttcTTGGATGGGTGGAGATCGTGAtggaaatcctagagtgactcccgaggttacaagggatgtatgcttgttggctagaatgatggctgcaaacttgtactattcccagatagaggaacttatgtttgagttgtctatgtggcgTTGCAGTGATGAACTTAGAGTCCgagcagaggaactgcatcggtctacaaggaaggatgcaaaacactacatagag	5'	..((((((((.((.((((((..((((((........))))))..)))))))).)))).)))).((((...((((((.....))))))..((((....(((..((((((((......)))))...)))..)))....))))......))))(((((....)))))..(((((((((.((((((........(((..((.((((((((.....)))).)))).))..)))......))))..)).))))))))).	60	44.3	-81	3.0474	1	14	6	0.91	9.87	4.42	3.44	2.28
miRn7	ATACCCGAAGACCGAGGACCATCC	24	Conting23637	+	681	929	ataggatggattcaaggtttttgggtgcaaaaagATACCCGAAGACCGAGGACCATCCacaccaacgcacccacgctcgacccggcccggttcggtcagtcacgcatgtggcaagccatcaacaactctctctcacatagtttttgagagcactaggaagatagttcatatattaaggccatcatccACTTGCCACAAGCAATGTGAGACTattggttttttgagccaagaaccacccatgtgcaccca	5'	...((((((.(((..((((((((((((........))))))))))))..)))))))))........((((....(((......)))..(((((.(((..((((((.(((((((((..............((((((.........)))))).....(((.(((.((............)).))).))).))))))))).))...)))))))..(((((((...))))))))))))......)))).....	55	49	-81.7	3.03154	21	97	56	38.29	68.37	41.25	0.84	0.11
miRn8	TCTGAAGCATATTTCGTACT	20	Conting28168	-	165	581	gtattaacctctagagaactctcagtatataagatgagtacgaaatatgctatagatgtattaacctctagaaacccctcagtatataagatgaatgtaaaacgacaaacctcaggggtcgtggggagttgagcctcagtggtaaggtttgtcgttttaccttcatcttatactgagggttttccagaggttaatacaTCTGAAGCATATTTCGTACTcatcttatatactgagagttctctagaggttaannnnnnnnnnnnnnnnnnnnnnnnnnnnnnnnnnnnnnnnnnnnnnnnnnnnnnnnnnnnnnnnnnnnnnnnnnnnnnnnnnnnnnnnnnnnnnnntactgagagTTCTCTAGAGGTTAACACATCtagagcatattttatactgttt…	5'	...((((((((((((((((((((((((((((((((((((((((((((((((..((((((((((((((((.((((.(((((((((((..(((((((.(((((((((((((((((((((.(((........))).)))...))...)))))))))))))))).)))))))))))))))))).)))).))))))))))))))))..))))))))))))))))))))))))))))))))))))))))))))))))....................................................................................................(((.((((((((((.((....)).)))))))...(((((((((.....…	248	28.5	-185.8	2.62875	14	33	27	25.52	23.26	19.89	-0.13	-0.36
miRn9	GTCGAGGGTGAGAGTGGGACT	21	gi|421958408|gb|JZ135106.1|JZ135106	-	103	366	caaccttggtcctaagctcgctcccgagatcttgctcagtggttccatcGTCGAGGGTGAGAGTGGGACCgtcggcagtgtcaggcaactcaatttttcctctgttatgccattcagctacgtgaagcagcggttcgacttcatcgactacgaaaagtttgagtgcaagatgagtgccgtcgaaggtggtcatttaggaaccatacttgAATCTGCCTCTGCACACTTCAAGTttgagcccaccagcagtggagggtgcatcgt	5'	.......(((((((..(((((((.((((((...(((....)))...))).))).)))))))..)))))))...(((((..(((((..((((((((((((..((((..(((..((((......))))))))))).((((.....))))....)))))))).))))...((((((..(((......)))..))))))..........)))))..)))))..(((((.(((((...(((.......)))...))))).)))))....	63	51.9	-84.3	2.57822	0	8	2	0.01	5.64	1.47	9.14	7.2
miRn10	TAAGGAGAAAGATTGAGCAAAATC	24	First_Contig667	-	957	1189	ttaaataggatgaacttgcttnaagctttcatccttactctTAAGGAGAAAGATTGAGCAAAATCtagacctgttatctatgnaaagttatgaagaacttgtttcctcctcgggtttcatagcccttgaggtcacaaagatctngagtaTATTAAGTCAAAGGTCTCTAGACTtctttctactcttttgaatggttttctcgcanaatttggactcaacacaaatttcacatt	5'	...((((((..((..((((((..(.(((((.((((((....))))))))))).).))))))..))....))))))..((((..((((.((..(((((.((((..((((...(((((....)))))..))))..)))).(((((.((..........))..))))).......)))))..))..))))...))))...........((((((.........)))))).......	72	34.8	-54.05	2.15717	5	8	5	9.12	5.64	3.68	-0.69	-1.31
miRn11	CAGGATTATTAGTTATTCGT	20	Conting50192	+	615	883	attacgcaattcatcggaaagaggtatgatagctacctttttatctataaCAGGATTATTAGTTATTCGTtggatttattcgggtcattccccattaagtaatttatatgagtcattaatcttcctttcatggagtttctccattattcatatgattcctaaaatacgaaataataaaaattatttaagcgtaataaccgcgccaagtgctatttttacccaaggtttcgccacgtcgggtctttTAACCGAAATGCATCAATCCGCTA	5'	(((((((...((((...(((((((((.......))))))))).........((((..((((((.((((((...(((((...(((.....)))...))))).......)))))).))))))..))))...((((((...)))))).......)))).............(((((((....)))))))..)))))))....(((....((((.............((.....))...((((.........))))...)))).....)))..	75	34.2	-55.2	2.15205	44	58	25	80.22	40.88	18.42	-0.97	-2.12
miRn12	TTATTTGCAATTGGACCCGGAT	22	Conting15872	-	391	775	atggaaagggaaacatgatcttgatcgaaagcttacgaatacaaatgtcagttatttttctttctggtgatagtttcacatttttctactatgaaaacatgatagttccacatagaagggcaatgcttcatgagatggtgatagttccacatttttctactatgAAAATGTAGCACTAGCACCTActggtgtatgggaaaatgtttaTTATTTGCAATTGGACACGGATtttgatttaaagttattttatgcccctgaagagaacagaggatttgttggggcaattttctttgattcagcaaattcatgttcaatttcaaataataagctcctaaacttttttgatacactaatatgtggtagtgcaatattttcatagtagaaa	3'	..((((((..(((..((((.(((.(((........)))...)))..))))....)))..)))))).(((......((((..(((((......)))))(((((.((((((........)))....)))))))).....))))......)))...((((((((((((((((((.((((((.(((.((.((((((((((((....((((((((((((.(((((((((.(((((((((.((((((........((((((.......((((((...)))))))))))).....)))))).)))..)))))).))))))))).))))))))))))))))...........)))))))).)).))).)))))).))))))))))))))))))	232	32.7	-117.9	1.5541	0	5	1	0.01	3.17	0.74	8.31	6.2
miRn13	AAGGATATGGATATGTACAATT	22	Conting65830	-	156	408	ttatagcatcccattgagttccttaataatttctaggctgcctcttcATTCTGAAATTGTACATATCCttatccttttgactggccgttgttatccgttacaactgaaagaatgttaccatagcagataaaaccttctttcctgcaaggttataactgatgtcaacgaccaatcaaAAGGATATGGATATTTACAATTtcagtatgaataggcagcccaaaaagctattaaggaactcattggaatgctaatg	3'	...((((((.(((.((((((((((((((.(((...((((((((.(((((.(((((((((((.((((((.(((((((((((.(((.(((((..(((.((((.(((((((((((.(((..............))).)))))))......)))).)))).)))..))))).))).))))))))))).)))))).))))))))))).))))).))))))))...)))..)))))))))))))).))).))))))...	247	36	-117.4	1.32029	0	1	2	0.01	0.7	1.47	6.14	7.2
miRn14	TGAGAGTAGAGAGCCAGGTGA	21	Conting15992	-	2725	2867	agtgattTGAGAGTAGAGAGCCAAGTGAgtttgttggtggttagagtgtaaaggttgtgcgatgatggaatttcgtcgacctctccaccacccccaacaaactcacctggctctctgcTCTCAAATCACTACAGCACCTcgac	5'	(((((((((((((((((((((((.(((((((((((((.(((....(((...((((((.((((..........))))))))))...))).))).))))))))))))).))))))))))))))))))))))).............	130	49	-81.2	1.27473	12	41	61	21.88	28.9	44.94	0.4	1.04
miRn15	AGGATTTTGAGTCAGACATG	20	Conting37781	+	840	1008	tcactgattccagctacatggtggtcgcagtatgcatcagactatcaagatcttcagcgctttgctgttAGGATTTTGAGTCAGACATGcagcataactacgcacgagaggaatcagacttttaataaatgttcccgTTCTAGTAAGAATAGACTggagcgcctgaggt	5'	...((((((((..((...(((((((.((.(((((..((.(((..((((((((((((((.....))))..))))))))))))).))))))).))...))))).))..)).))))))))..................(((((((((........)))))))))........	114	44.4	-51.1	1.00956	0	0	1	0.01	0.01	0.74	1	6.2
miRn16	ACACGGATGAGACTGATCACACCTG	25	Conting37161	+	1	142	cttACACGGATGAGACTGATCACACCTGatcagttataaattttgacaccaatcattttttttggcactcgtaaattaaaaaaatgattggtgtcaaaatttataactgatcaggtgtgatcagtctcatccgtgtaagaat	5'	((((((((((((((((((((((((((((((((((((((((((((((((((((((((((((((..((....)).....))))))))))))))))))))))))))))))))))))))))))))))))))))))))))))))...	139	33.8	-105.5	2.24554	2	5	9	3.65	3.52	6.63	-0.05	0.86
miRn17	TGAAGACCGGGTTTATAGGAGC	22	Conting52285	-	180	270	aagcgtgctatacgaggtctcTGAAGACCTGGTTTATAGGAGCacatgtaaaatgcattgtacactagatcttcagagacctagcatgaac	5'	...((((((.....(((((((((((((.(((((.(((((..(((.........))).))))).))))).)))))))))))))))))))...	85	42.9	-39.5	1.08323	10	9	3	17.32	6.34	1.84	-1.45	-3.23
miRn18	ATCGCAGGAGAGATGATGCCT	21	Conting57717	-	778	904	ggagtgatggagcagaagcatgtatccATCGCAGGAGAGATGATGCCTctgctgtctcaaaaccatgtttatcactagtggcatcatcttttctgcgaaggtaacatgatcttgtgcttggtgcgga	5'	...((.((..((((.((((((((..((.(((((((((((((((((((.((..((...((......)).....))..)).))))))))))))))))))).))..)))))..))).))))..))))...	121	47.2	-53.1	0.929752	65	117	144	118.5	82.47	106.08	-0.52	-0.16
miRn19	GAAGGACGCTTGAAGAG	17	Conting1453	-	144	218	atccttcaggcctccattcactttcccctctttacgtgcggagagagtcgaagggagGAAGGAAGCTTGAAGAGc	3'	...((((((((.(((.(((.(((((..((((((........))))))..)))))..))).))).))))))))...	69	53.3	-29.8	0.810289	0	7	17	0.01	4.93	12.52	8.95	10.29
miRn20	GTTCAAGAAAGACGTGGGAAA	21	Conting71171	+	119	358	tctgattgaagcactggaatgaggagagggaattcacaagactgtgaattatgtctttccacggctttcttgaactgtggacgcaaatctgtttccattctctgaatttctcttctcctttcaccgtctaggaaaggataagaaagaaagatcagatcattcggtgtacaGTTCAAGAAAGACGTGGGAAAacatcacacatctttctatattcttcattcattccatgccacagtttcc	3'	...(((((..(((.(((((((((..((((((......((((.((((....((((.((((((((.(((((((((((((((((..((....))..)))....(((((.((((((((.(((((((.........))))))).))))..))))..)))))...........)))))))))))))).)))))))).))))..))))))))......)))))).))))))))))))..)))))...	234	40.4	-87.7	0.927689	24	36	30	43.76	25.37	22.1	-0.79	-0.99
miRn21	TGAATTGTTCCATCCACGCTT	21	Conting30527	+	659	737	ccactttgtctcaggcgtaatgcaacatttcgatgagcttcctgccTGAATTGTTCCATCAACGCTTgtgtcatagata	3'	...((.((...(((((((.(((.((((.((((....((.....)).)))).)))).)))..)))))))...)).))...	73	44.3	-19	0.587526	1	18	14	1.82	12.69	10.31	2.8	2.5
miRn22	TCGTGCCATGCTGAGTGTGTC	21	Conting65430	-	283	389	atagataagagaggtctgtatcggacgcacacagcaggggtacgatcatcttttgaggtgtccgaTCGTGCCATGCTGAGTGTGTCcgatgcattccctctatcaga	3'	...(((.((((.((..((((((((((((((.(((((..(((((((((((((....))))....))))))))).))))).))))))))))))))..)))))))))...	101	50.5	-60.1	1.17832	5	31	35	9.12	21.85	25.78	1.26	1.5
miRn23	TCAGCTGTCGCTCGCCT	17	Conting52266	-	108	242	caagcataggaggtcagggccgaaggaatggaagggagcagttgagctcagcttcgtcctgatgcttctcgaccagccggaggtgccgccgtgTCAGCTGTTGCTCGCCTccatcaccgctgaccattatgcaat	3'	...((((((..((((((((..((.(((..((..((.(((((((((((.((.(((((..(((............))).))))).))..))....))))))))).))..))))).)).)).)))))).))))))...	129	58.5	-50.9	0.674485	2	10	18	3.65	7.05	13.26	0.95	1.86
miRn24	ACATAATCATGATCTTCC	18	Conting6753	+	140	326	ttttgatgttgaggatgatttggttggcattttgggtttgtgccgaatttgggatagtggtagctctcacgttttcgcatattagctggatttttgtatatctggaacACATAATCATGATCATCCttgattcatagtaattggtattaagggattactatcagtttcatgatggtagaatttcata	3'	...(((.((..(((((((((((((((...(((..(((..((((.(((((..((((((((..(((......)))..))).))))..)..)))))..)))))))..)))....)))))).)))))))))..)))))................(..((((((((((......))))))))..))..)...	131	35.3	-49	1.05962	0	10	9	0.01	7.05	6.63	9.46	9.37
