# Supplementary material for: Transcriptome-Wide Analysis of Botrytis elliptica Responsive microRNAs and Their Targets in Lilium Regale Wilson by High-Throughput Sequencing and Degradome Analysis
Source: Front Plant Sci. 2017 May 18;8:753. doi: 10.3389/fpls.2017.00753 (PMC5435993; doi:10.3389/fpls.2017.00753)
Supplement: Supplementary Table S3 — Differential expression of B. elliptica-responsive miRNAs in lily. [file Table3.XLSX]

## Sheet: Sheet1
Supplementary Table S3. Differential expression of B. elliptica miRNAs in lily.
miR name	miR sequence	miRNA raw count			miRNA norm count			ratio(6h/0h)	log2(6h/0h)	p-value(6h/0h)	ratio(24h/0h)	log2(24h/0h)	p-value(24h/0h)	ratio(24h/6h)	log2(24h/6h)	p-value(24h/6h)
		BE0h	BE6h	BE24h	BE0h	BE6h	BE24h
miR156a	TGACAGAAGAGAGTGAGCAC	136	180	165	247.946	126.87	121.548	0.511684	-0.966674	4.47299e-25	0.49022	-1.0285	1.8515e-14	0.958051	-0.0618257	0.0342716
miR159a	TTTGGATTGAAGGGAGCTCTA	2031.5	4877.5	3068	3703.7	3437.83	2260.06	0.928216	-0.107468	3.54446e-102	0.610217	-0.712606	1.24184e-124	0.657408	-0.605138	2.68788e-05
miR160	GCGTGCGAGGAGCCAAGCATA	2	3	16	3.64627	2.1145	11.7865	0.579909	-0.786102	0.222893	3.23248	1.69264	0.0839183	5.57411	2.47874	0.00157282
miR162	TCGATAAACCTCTGCATCCGG	269	432	467	490.424	304.489	344.018	0.620869	-0.687639	4.11965e-36	0.701472	-0.511543	2.41954e-11	1.12982	0.176096	4.2371e-08
miR164	TGGAGAAGCAGGGCACGTGCA	62	30	24	113.034	21.145	17.6797	0.187067	-2.41837	3.41992e-26	0.15641	-2.67659	1.40963e-20	0.836117	-0.258223	0.630846
miR166a	TCGGACCAGGCTTCATTCCCC	8911	55688.5	36697.5	16246	39251.2	27033.4	2.41606	1.27266	0	1.66401	0.734663	0	0.688729	-0.537992	4.80532e-32
miR166b	GGAATGTTGTCTGGCTCG	163	144.5	110	297.171	101.849	81.0321	0.346985	-1.52706	3.23185e-44	0.272678	-1.87473	1.0996e-35	0.781148	-0.356333	0.653451
miR166c	TCTCGGACCAGGCTTCATTCC	83	525.5	273.5	151.32	370.391	201.475	2.44773	1.29144	4.50613e-07	1.33145	0.412998	0.108635	0.543954	-0.878445	0.000495174
miR167a	TGAAGCTGCCAGCATGATCTGA	1596.5	2777	1950	2910.64	1957.33	1436.48	0.672474	-0.57245	1.77676e-183	0.493527	-1.0188	7.42654e-158	0.733898	-0.446348	0.985951
miR168a	TCGCTTGGTGCAGGTCGGGAA	260	409	785	474.015	288.278	578.275	0.608161	-0.717475	3.73055e-36	1.21995	0.286822	0.162453	2.00597	1.0043	1.57161e-47
miR171a	TTGAGCCGCGTCAATATCTCC	18.5	9	9	33.728	6.34351	6.6299	0.188079	-2.41059	6.26838e-09	0.19657	-2.34689	4.67025e-06	1.04515	0.0637052	0.414728
miR319	TTTGGACTGAAGGGAGCTCCT	1	37.2857	23.1429	1.82314	26.2803	17.0483	14.4149	3.84949	0.000162513	9.3511	3.22514	0.00097319	0.648712	-0.624351	0.759415
miR393a	TCCAAAGGGATCGCATTGATTT	1	14	16	1.82314	9.86769	11.7865	5.41248	2.43629	0.141573	6.46496	2.69264	0.014784	1.19445	0.25635	0.283442
miR396c	TTCCACGGCTTTCTTGAACTGT	22.8333	73.1667	30.8333	41.6283	51.5704	22.7136	1.23883	0.30898	0.343038	0.545628	-0.87401	0.00592149	0.440438	-1.18299	0.0464398
miR399b	TGCCGAAGGAGAATTGCCCTG	8	70	42	14.5851	49.3384	30.9395	3.3828	1.75822	0.00718431	2.12131	1.08496	0.0543887	0.627088	-0.67326	0.572087
miR408	TGCACTGCCTCTTCCCTGGCT	1.25	17.5833	32.5	2.27892	12.3933	23.9413	5.43826	2.44314	0.0583267	10.5056	3.39308	3.09115e-05	1.93179	0.949936	0.00379394
miR472	TTTTCCCAACTCCACCCATCCC	10	9	9	18.2314	6.34351	6.6299	0.347945	-1.52307	0.000569103	0.363654	-1.45936	0.0154418	1.04515	0.0637052	0.414728
miR894	CGTTTCACGTCAGGTTCACCA	2584.5	6062	4292	4711.89	4272.71	3161.73	0.906792	-0.141156	1.59476e-142	0.67101	-0.575595	1.97879e-120	0.739982	-0.434439	0.743992
miR5054	CCCCACGGTGGGCGCCA	20	14	52	36.4627	9.86769	38.3061	0.270624	-1.88564	1.48126e-07	1.05056	0.0711522	0.816897	3.88197	1.95679	2.37812e-07
miR5072	TCCCCAGCAGAGTCGCCA	76	77	146	138.558	54.2723	107.552	0.391693	-1.35221	9.88455e-20	0.77622	-0.365462	0.00491157	1.98171	0.986743	6.85421e-10
miR5139	TCGAAACCTGGCTCTGATACCA	34.5	74.5	40.3333	62.8982	52.5102	29.7118	0.834845	-0.260421	0.00162927	0.472379	-1.08198	9.83346e-05	0.565829	-0.821563	0.268233
miR5368b	GAGATACCACTCTGGAAGAGC	6516	23408.5	15436.5	11879.6	16499.1	11371.4	1.38887	0.473909	8.06289e-18	0.957224	-0.0630722	6.13672e-41	0.689211	-0.536982	3.2927e-09
miR6300	GTCGTTGTAGTATAGTGGTGAGT	127	188	374	231.538	132.509	275.509	0.572298	-0.80516	4.13447e-20	1.18991	0.25085	0.504045	2.07917	1.05601	1.27265e-24
miR6478	CCGACCTTAGCTCAGTTGGT	92	115	446	167.728	81.056	328.548	0.483257	-1.04914	8.58358e-19	1.95881	0.969979	1.30443e-09	4.05335	2.01912	1.09067e-55
miRn2	AAAATGTAGTACTAGCACCTA	49	356.5	199.5	89.3337	251.274	146.963	2.81275	1.49198	2.05985e-07	1.6451	0.718176	0.00328593	0.584872	-0.773808	0.0289358
miRn11	CAGGATTATTAGTTATTCGT	44	58	25	80.218	40.8804	18.4164	0.509617	-0.972515	6.22606e-09	0.229579	-2.12293	3.12269e-12	0.450494	-1.15042	0.085779
miRn17	TGAAGACCGGGTTTATAGGAGC	9.5	9	2.5	17.3198	6.34351	1.84164	0.366258	-1.44907	0.00106081	0.106332	-3.23336	0.00024774	0.290318	-1.78429	0.480414
miRn18	ATCGCAGGAGAGATGATGCCT	65	117	144	118.504	82.4657	106.078	0.695891	-0.523068	2.80659e-08	0.895148	-0.159802	0.0947281	1.28633	0.363265	0.000114465
miRn19	GAAGGACGCTTGAAGAG	0	7	17	0.01	4.93384	12.5231	493.384	8.94657	0.164445	1252.31	10.2904	0.000303665	2.53821	1.34381	0.0149406
miRn20	GTTCAAGAAAGACGTGGGAAA	24	36	30	43.7553	25.3741	22.0997	0.579909	-0.786102	6.26917e-05	0.505075	-0.985431	0.0018568	0.870955	-0.199329	0.557147
miRn22	TCGTGCCATGCTGAGTGTGTC	5	31	35	9.11568	21.8499	25.783	2.39696	1.2612	0.272435	2.82842	1.5	0.0108966	1.18	0.238792	0.108515
