# Supplementary material for: Transcriptome-Wide Analysis of Botrytis elliptica Responsive microRNAs and Their Targets in Lilium Regale Wilson by High-Throughput Sequencing and Degradome Analysis
Source: Front Plant Sci. 2017 May 18;8:753. doi: 10.3389/fpls.2017.00753 (PMC5435993; doi:10.3389/fpls.2017.00753)
Supplement: Supplementary Table S4 — Stem-loop primers of lily. [file Table4.XLSX]

## Sheet: Sheet1
Supplementary Table S4. Stem-loop primers of lily.
name	Primer Sequence (5'-3')
RT-N3	GTCGTATCCAGTGCAGGGTCCGAGGTATTCGCACTGGATACGACTCACTT
RT-N5	GTCGTATCCAGTGCAGGGTCCGAGGTATTCGCACTGGATACGACGGCAAC
RT-N22	GTCGTATCCAGTGCAGGGTCCGAGGTATTCGCACTGGATACGACGACACA
RT-N24	GTCGTATCCAGTGCAGGGTCCGAGGTATTCGCACTGGATACGACGGAAGA
F-N3	CGGTGAGAGTAGAGAGCC
F-N5	CGGTGTTGCCTCAAACTT
F-N22	CGTCGTGCCATGCTGAG
F-N24	CGGCGACATAATCATGA
Universal-R2	GTGCAGGGTCCGAGGT
