# Supplementary material for: Transcriptome-Wide Analysis of Botrytis elliptica Responsive microRNAs and Their Targets in Lilium Regale Wilson by High-Throughput Sequencing and Degradome Analysis
Source: Front Plant Sci. 2017 May 18;8:753. doi: 10.3389/fpls.2017.00753 (PMC5435993; doi:10.3389/fpls.2017.00753)
Supplement: Supplementary Table S5 — Specific qRT-PCR primers of lily. [file Table5.XLSX]

## Sheet: Sheet1
Supplementary Table S5. Specific qRT-PCR primers of lily.
name	Primer Sequence (5'-3')
Oligo dt-1	GCGAGCACAGAATTAATACGACTCACTATAGG(T)12VN
miR156-F	TGACAGAAGAGAGTGAGCACA
miR164-F	TGGAGAAGCAGGGCACGTGCA
miR166-F	GGAATGTTGTCTGGCTCG
miR167-F	CTGCCAGCATGATCTGAAAA
miR168-F	TCGCTTGGTGCAGGTCGGGA
miR171-F	TTGAGCCGCGTCAATATCTCC
miR319-F	TTTGGACTGAAGGGAGCTCCT
miR399-F	AAGGAGACTTGCCCTGAAAA
miR408-F	CTGCCTCTTCCCTGGCTAAA
miR5059-F	TGGGCAGCAACACCAAAA
miR5072-F	CCAGCAGAGTCGCCAAAA
miRn3-F	TGAGAGTAGAGAGCCAAGTGA
miRn22-F	TCGTGCCATGCTGAGTGTGTC
18S-F	GCAGAATCCCGTGAACCAT
18S-R	GCCAATCTCCGCATCCAT
Universal-R1	GCGAGCACAGAATTAATACGAC
CLA-F	GATGAGATTCTGATTGCTGGTGAG
CLA-R	CCTGCTCTTTGGCTGTTTCC
Conting1715-F	GCCGATTGTGCTGTCCTT
Conting1715-R	GGTTGTGGCATCCATCTT
Conting4725-F	GGATGGAGGCGGTGAAGAAC
Conting4725-R	TGGCGGTGTAGACCTTGCTG
Conting5180-F	GGACCGAGGCTGAAGGAT
Conting5180-R	CCTTTGACTTCGGTAATCTG
Conting5555-F	AGATGCGGGTGTTATTGC
Conting5555-R	CAATGGTAAGTAGGGAAACA
Conting6476-F	AGGACAGCGTGGTGGATA
Conting6476-R	GGATTACCTCTATGCCCAC
Conting39906-F	TGCCTCATGTTTGGTTCT
Conting39906-R	TGACTCCTTACGGATGAC
